# Supplementary material for: Ex Vivo Study of Colon Health, Contractility and Innervation in Male and Female Rats after Regular Exposure to Instant Cascara Beverage
Source: Foods. 2024 Aug 6;13(16):2474. doi: 10.3390/foods13162474 (PMC11353626; doi:10.3390/foods13162474)
Supplement: Supplementary file 1 [file foods-13-02474-s001.zip]

Archive with 1 entries (1 files):
- foods-3117616-supplementary.pdf
